# Supplementary material for: Knowledge, Attitudes and Practices of Eye Health among Public Sector Eye Health Workers in South Africa
Source: Int J Environ Res Public Health. 2021 Nov 27;18(23):12513. doi: 10.3390/ijerph182312513 (PMC8656467; doi:10.3390/ijerph182312513)
Supplement: Supplementary file 1 [file ijerph-18-12513-s001.zip]

Archive with 1 entries (1 files):
- ijerph-1474493-supplementary.pdf
